# Supplementary material for: Fetal and Neonatal Immune Response to Congenital Cytomegalovirus (cCMV) Infection: A Systematically Conducted Scoping Review
Source: Viruses. 2026 Feb 14;18(2):242. doi: 10.3390/v18020242 (PMC12945067; doi:10.3390/v18020242)
Supplement: Supplementary file 1 [file viruses-18-00242-s001.zip]

Archive with 1 entries (1 files):
- viruses-4135022-supplementary.pdf
